# Supplementary material for: A Commercial Probiotic Induces Tolerogenic and Reduces Pathogenic Responses in Experimental Autoimmune Encephalomyelitis
Source: Cells. 2020 Apr 7;9(4):906. doi: 10.3390/cells9040906 (PMC7226819; doi:10.3390/cells9040906)
Supplement: Supplementary file 1 [file cells-09-00906-s001.zip]

Archive with 5 entries (5 files):
- FigureS1_proofs.docx
- FigureS2_proofs.docx
- FigureS3_proofs.docx
- FigureS4_proofs.docx
- FigureS5_proofs.docx
